# Supplementary material for: The unexpected sight: improvement of visual function following intracortical microstimulation of the human occipital cortex
Source: Brain Commun. 2026 Feb 3;8(1):fcaf504. doi: 10.1093/braincomms/fcaf504 (PMC12957922; doi:10.1093/braincomms/fcaf504)
Supplement: fcaf504_Supplementary_Data [file fcaf504_Supplementary_Data.zip]

Archive with 4 entries (4 files):
- Supplementary Video 1.mp4
- Supplementary Video 2.mp4
- Supplementary Video 3.mp4
- Supplementary_material.pdf
